# Supplementary material for: Stress pre-conditioning with temperature, UV and gamma radiation induces tolerance against phosphine toxicity
Source: PLoS One. 2018 Apr 19;13(4):e0195349. doi: 10.1371/journal.pone.0195349 (PMC5909616; doi:10.1371/journal.pone.0195349)
Supplement: S1 Dataset — (XLSX) [file pone.0195349.s006.xlsx]

## Sheet: N2
PH3	Normal	n	UV	n		PH3	Normal	n	UV	n		PH3	Normal	UV
0	100	751	98.3755	527		0	100	570	100	537		0
50	98.5926	372	83.7563	328		50	100	498	88.1944	566		50
100	77.2851	334	70.004	381		100	73.3082	558	76.2315	512		100
200	75.0579	316	54.2185	360		200	77.2252	488	74.606	538		200
400	67.9374	334	53.9191	263		400	76.8015	513	56.4218	544		400
800	0.574713	187	5.22222	190		800	2.05678	493	2.42052	505		800
1600	0.980392	205	0	158		1600	0.541815	563	0.228311	468		1600
			avg survival					std					stder					n
			PH3	Normal	UV			PH3	Normal	UV			PH3	Normal	UV			PH3	Normal	UV
			0	100	99.1877			0	0	0.812274			10	0	0.468967			10	1321	1064
			50	99.2963	85.9754			50	0.703705	2.21905			50	0.406284	1.28117			50	870	894
			100	75.2966	73.1178			100	1.98846	3.11371			100	1.14804	1.7977			100	892	893
			200	76.1416	64.4123			200	1.08365	10.1937			200	0.625643	5.88536			200	804	898
			400	72.3694	55.1704			400	4.43204	1.25132			400	2.55884	0.722452			400	847	807
			800	1.31575	3.82137			800	0.741036	1.40085			800	0.427837	0.808782			800	680	695
			1600	0.761104	0.114155			1600	0.219288	0.114155			1600	0.126606	0.0659076			1600	768	626
													avg mortality
													PH3	Normal	UV
													0	0	0.812274
													50	0.703705	14.0246
													100	24.7034	26.8822
													200	23.8584	35.5877
													400	27.6306	44.8296
													800	98.6843	96.1786
													1600	99.2389	99.8858

## Sheet: pre33
	PH3	Normal	n	UV	n		PH3	Normal	n	UV	n		PH3	Normal	UV
	0	100	1156	100	958		0	100	514	100	463		0
	200	100	572	98.8802	516		200	100	409	100	424		200
	400	90.9502	353	91.5585	238		400	98.3491	386	100	339		400
	800	94.1489	176	86.9117	153		800	96.9101	365	96.3889	346		800
	1600	85.4651	172	84.954	123		1600	67.7707	345	73.5721	382		1600
	3200	39.2406	149	34.288	137		3200	31.5682	370	27.6109	315		3200
	6400	29.8918	202	19.3473	177		6400	17.1305	314	18.1097	343		6400
		avg survival					std					stder					n
		PH3	Normal	UV			PH3	Normal	UV			PH3	Normal	UV			PH3	Normal	UV
		0	100	100			0	0	0			0	0	0			0	1670	1421
		200	100	99.4401			200	0	0.559902			200	0	0.32326			200	981	940
		400	94.6496	95.7793			400	3.69942	4.22073			400	2.13586	2.43684			400	739	577
		800	95.5295	91.6503			800	1.38059	4.73859			800	0.797083	2.73582			800	541	499
		1600	76.6179	79.263			1600	8.8472	5.69093			1600	5.10793	3.28566			1600	517	505
		3200	35.4044	30.9494			3200	3.83621	3.33854			3200	2.21484	1.92751			3200	519	452
		6400	23.5112	18.7285			6400	6.38062	0.618826			6400	3.68385	0.357279			6400	516	520
												avg mortality
												PH3	Normal	UV
												0	0	0
												200	0	0.559902
												400	5.35036	4.22073
												800	4.47048	8.3497
												1600	23.3821	20.737
												3200	64.5956	69.0506
												6400	76.4888	81.2715
