# Supplementary material for: Stress pre-conditioning with temperature, UV and gamma radiation induces tolerance against phosphine toxicity
Source: PLoS One. 2018 Apr 19;13(4):e0195349. doi: 10.1371/journal.pone.0195349 (PMC5909616; doi:10.1371/journal.pone.0195349)
Supplement: S2 Dataset — (XLSX) [file pone.0195349.s007.xlsx]

## Sheet: Sheet1
1										2									3
N2					Mean	SD	N			N2					Mean	SD	N		N2					Mean	SD	N
10	256	1218	256	100	100	0	614	1		10	139	4699	139	100	100	0	238		10	210	1993	210	100	100	0	397	1
10	358	748	358	100						10	99	4449	99	100					10	187	1863	187	100
50	332	924	332	100	100	0	738	1.69897		50	106	896	106	100	100	0	212		50	197	1223	197	100	100	0	401	1.69897
50	406	766	406	100						50	106	1221	106	100					50	204	629	204	100
100	505	584	505	100	100	0	975	2		100	113	123	113	100	71.1538	28.8462	191		100	234	179	179	76.4957	80.1031	3.60734	455	2
100	470	1164	470	100						100	78	33	33	42.3077					100	221	185	185	83.7104
200	424	121	121	28.5377	26.0764	2.46129	767	2.30103		200	125	66	66	52.8	51.0032	1.79683	251		200	163	66	66	40.4908	37.1725	3.31832	355	2.30103
200	343	81	81	23.6152						200	126	62	62	49.2063					200	192	65	65	33.8542
400	395	14	14	3.5443	5.3804	1.8361	589	2.60206		400	139	58	58	41.7266	39.4117	2.31492	263		400	189	24	24	12.6984	15.5446	2.8462	363	2.60206
400	194	14	14	7.21649						400	124	46	46	37.0968					400	174	32	32	18.3908
800	384	0	0	0	0.307692	0.307692	709	2.90309		800	120	38	38	31.6667	25.7018	5.96491	196		800	195	2	2	1.02564	3.36092	2.33528	353	2.90309
800	325	2	2	0.615385						800	76	15	15	19.7368					800	158	9	9	5.6962
1600	203	0	0	0	0	0	386	3.20412		1600	134	2	2	1.49254	1.41294	0.079602	284		1600	195	2	2	1.02564	3.36092	2.33528	353	3.20412
1600	183	0	0	0						1600	150	2	2	1.33333					1600	158	9	9	5.6962
pre33										pre33									pre33
10	171	2897	171	100	100	0	374			10	150	2838	150	100	100	0	315		10	64	1229	64	100	100	0	132
10	203	2812	203	100						10	165	4307	165	100					10	68	1420	68	100
200	188	862	188	100	100	0	382			200	125	150	125	100	100	0	296		200	48	46	46	95.8333	97.9167	2.08333	118
200	194	1326	194	100						200	171	185	171	100					200	70	278	70	100
400	181	165	165	91.1602	95.5801	4.41989	367			400	150	84	84	56	58.2632	2.26316	302		400	61	116	61	100	100	0	131
400	186	197	186	100						400	152	92	92	60.5263					400	70	111	70	100
800	181	185	181	100	100	0	328			800	131	105	105	80.1527	52.5763	27.5763	295		800	70	29	29	41.4286	37.6498	3.7788	132
800	147	183	147	100						800	164	41	41	25					800	62	21	21	33.871
1600	209	156	156	74.6411	84.5843	9.94311	410			1600	148	30	30	20.2703	19.5101	0.760135	292		1600	74	8	8	10.8108	14.6647	3.85385	182
1600	201	190	190	94.5274						1600	144	27	27	18.75					1600	108	20	20	18.5185
3200	169	29	29	17.1598	27.9347	10.775	355	3.50515		3200	144	30	30	20.8333	15.0615	5.77186	327		3200	62	3	3	4.83871	10.1117	5.27295	75	3.50515
3200	186	72	72	38.7097						3200	183	17	17	9.28962					3200	13	2	2	15.3846
6400	171	33	33	19.2982	18.303	0.995277	327	3.80618		6400	108	10	10	9.25926	10.1091	0.849822	254		6400	70	4	4	5.71429	5.42125	0.29304	148	3.80618
6400	156	27	27	17.3077						6400	146	16	16	10.9589					6400	78	4	4	5.12821
N2					Mean	SD	N
10	108	142	108	100	100	0	244	1		N2-gamma					Mean	SD	N
10	136	159	136	100						0	165	373	165	100	100	0	319		N2-gamma					Mean	SD	N
50	100	144	100	100	99.6183	0.381679	231	1.69897		0	154	216	154	100					10	127	147	127	100	100	0	237	1
50	131	130	130	99.2366						50	119	374	119	100	100	0	236		10	110	114	110	100
100	98	62	62	63.2653	58.2993	4.96599	248	2		50	117	171	117	100					50	121	196	121	100	100	0	301	1.69897
100	150	80	80	53.3333						100	154	173	154	100	100	0	292		50	180	207	180	100
200	127	74	74	58.2677	57.4167	0.85103	226	2.30103		100	138	152	138	100					100	118	131	118	100	97.4026	2.5974	272	2
200	99	56	56	56.5657						200	149	69	69	46.3087	48.9822	2.67345	300		100	154	146	146	94.8052
400	74	37	37	50	48.8095	1.19048	158	2.60206		200	151	78	78	51.6556					200	136	101	101	74.2647	77.0604	2.7957	275	2.30103
400	84	40	40	47.619						400	181	39	39	21.547	22.8302	1.28326	322		200	139	111	111	79.8561
800	90	42	42	46.6667	34.5833	12.0833	170	2.90309		400	141	34	34	24.1135					400	122	91	91	74.5902	69.9397	4.65045	243	2.60206
800	80	18	18	22.5						800	154	33	33	21.4286	17.6108	3.81773	299		400	121	79	79	65.2893
1600	141	3	3	2.12766	2.15872	0.0310607	278	3.20412		800	145	20	20	13.7931					800	122	45	45	36.8852	39.669	2.78379	228	2.90309
1600	137	3	3	2.18978						1600	154	26	26	16.8831	11.4021	5.48103	306		800	106	45	45	42.4528
										1600	152	9	9	5.92105					1600	100	13	13	13	12.1452	0.854839	224	3.20412
																			1600	124	14	14	11.2903
pre33
10	174	174	174	100	99.4505	0.549451	356			pre33-gamma					Mean	SD	N
10	182	180	180	98.9011						0	256	307	256	100	100	0	406		pre33-gamma
200	172	185	172	100	95.2514	4.7486	351			0	150	388	150	100					10	214	339	214	100	100	0	399
200	179	162	162	90.5028						200	192	300	192	100	100	0	335		10	185	302	185	100
400	120	150	120	100	97.8395	2.16049	282			200	143	216	143	100					200	181	248	181	100	90.6504	9.34959	427
400	162	155	155	95.679						400	197	111	111	56.3452	77.9742	21.629	449		200	246	200	200	81.3008
800	163	158	158	96.9325	95.0649	1.86762	310			400	252	251	251	99.6032					400	182	174	174	95.6044	80.0979	15.5065	439
800	147	137	137	93.1973						800	123	92	92	74.7967	73.4561	1.34068	227		400	257	166	166	64.5914
1600	137	97	97	70.8029	78.4784	7.67546	267			800	104	75	75	72.1154					800	235	139	139	59.1489	73.2852	14.1362	553
1600	130	112	112	86.1538						1600	175	64	64	36.5714	50.1905	13.619	280		800	318	278	278	87.4214
3200	187	76	76	40.6417	35.9988	4.64289	305	3.50515		1600	105	67	67	63.8095					1600	194	181	181	93.299	67.9346	25.3643	443
3200	118	37	37	31.3559						3200	94	23	23	24.4681	30.9209	6.45283	193		1600	249	106	106	42.5703
6400	104	34	34	32.6923	22.6593	10.033	302	3.80618		3200	99	37	37	37.3737					3200	289	120	120	41.5225	48.5558	7.03332	620	3.50515
6400	198	25	25	12.6263						6400	91	18	18	19.7802	28.8221	9.04193	194		3200	331	184	184	55.5891
										6400	103	39	39	37.8641					6400	206	85	85	41.2621	32.5358	8.72631	437	3.80618
																			6400	231	55	55	23.8095
	N2				N2-gamma						pre33					pre33-gamma
	Mean	SD	N			Mean	SD	N				Mean	SD	N			Mean	SD	N
1	100	0	1249			100	0	800				100	0	821			99.8168	0.259013	1161
1.69897	100	0	1351			99.8728	0.179925	768				99.3056	0.982093	796			95.3006	3.81711	1113
2	83.7523	12.0558	1621			85.234	19.0752	812				84.6144	18.7203	800			85.3039	8.90634	1170
2.30103	38.084	10.1967	1373			61.1531	11.7634	801				63.4087	26.5819	755			80.602	10.227	1090
2.60206	20.1122	14.2637	1215			47.1932	19.2663	723				39.5864	31.8798	884			65.5345	11.6725	990
2.90309	9.79012	11.3201	1258			30.6211	9.431	697				17.7026	7.51208	757			38.4918	7.4121	1118
3.20412	1.59129	1.37787	1023			8.56866	4.54265	808				11.2778	5.32347	729			28.0058	4.0732	933
