# Supplementary material for: Stress pre-conditioning with temperature, UV and gamma radiation induces tolerance against phosphine toxicity
Source: PLoS One. 2018 Apr 19;13(4):e0195349. doi: 10.1371/journal.pone.0195349 (PMC5909616; doi:10.1371/journal.pone.0195349)
Supplement: S3 Dataset — (XLSX) [file pone.0195349.s008.xlsx]

## Sheet: N2
PH3	20c	30c	10c		PH3	20c	30c	10c		PH3	20c	30c	10c
0	100	100	100		0	100	100	100		0	100	100	100
50	91.6667	100	100		50	100	93.2654	84.591		50	100	100	100
100	63.0218	100	98.7952		100	81.127	96.9169	81.8041		100	100	100	66.8844
200	54.7736	74.9532	56.2393		200	66.4821	93.1079	44.4376		200	61.194	87.4267	63.1874
400	43.1034	56.7532	44.1489		400	22.8947	77.173	51.2433		400	17.0957	73.0586	38.8312
800	5.26911	64.2786	59.0643		800	0.419106	70.9567	35.9178		800	3.65854	57.4519	4.53052
1600	0	34.202	0		1600	0.148368	14.2083	0.421348		1600	0.204082	2.72813	0.385186
			avg survival					std					stder					n
			PH3	20c	30c	10c		PH3	20c	30c	10c		PH3	20c	30c	10c		PH3	20c	30c	10c
	1		10	100	100	100		0	0	0	0		0	0	0	0		0	1205	2268	1632
	1.69897		50	97.2222	97.7551	94.8637		50	3.92837	3.17471	7.26388		50	2.26805	1.83292	4.19381		50	1390	1410	1558
	2		100	81.3829	98.9723	82.4946		100	15.0974	1.45339	13.0367		100	8.71648	0.839116	7.52672		100	1390	1632	1692
	2.30103		200	60.8166	85.1626	54.6215		200	4.78743	7.58255	7.73958		200	2.76402	4.37779	4.46845		200	1536	1647	1502
	2.60206		400	27.698	68.995	44.7411		400	11.1476	8.81766	5.08452		400	6.43607	5.09088	2.93555		400	1619	1721	1393
	2.90309		800	3.11558	64.2291	33.1709		800	2.01688	5.51341	22.3479		800	1.16445	3.18317	12.9026		800	1518	1876	1490
	3.20412		1600	0.117483	17.0462	0.268845		1600	0.0861306	13.0049	0.190674		1600	0.0497275	7.50839	0.110086		1600	1546	1707	1546
													avg mortality
													PH3	20c	30c	10c
													0	0	0	0
													50	2.77778	2.24486	5.13634
													100	18.6171	1.0277	17.5054
													200	39.1834	14.8374	45.3785
													400	72.302	31.005	55.2589
													800	96.8844	35.7709	66.8291
													1600	99.8825	82.9538	99.7312
					n
					1				2				3
					30c	10c	20c		30c	10c	20c		30c	10c	20c
					286	336	325		1453	838	475		529	458	405
					224	404	285		657	718	584		529	436	521
					315	408	339		716	836	604		601	448	447
					354	341	336		795	691	798		498	470	402
					342	349	319		832	658	779		547	386	521
					254	340	323		1141	642	703		481	508	492
					405	348	268		865	674	807		437	524	471

## Sheet: pre33
	PH3	20c	30c	10c		PH3	20c	30c	10c		PH3	20c	30c	10c
	0	100	100	100		0	96.4286	100	100		0	100	100	100
	200	100	89.5749	96.4189		200	100	100	90.3553		200	100	80.9365	80.819
	400	69.4083	85.482	89.2663		400	92.029	100	56.4687		400	94.5727	70.8591	83.617				96.4286	100	100
	800	68.9873	50.4057	81.0887		800	94.7115	26.6442	37.9845		800	86.7651	46.889	67.263				100	100	90.3553
	1600	32.7122	49.6429	42.358		1600	6.52169	15.6667	15.0335		1600	46.9982	37.3967	45.8442				92.029	100	56.4687
	3200	35.7576	32.5123	17.7207		3200	2.41379	12.7692	8.18274		3200	40.2496	24.441	24.1454				94.7115	26.6442	37.9845
	6400	0.784443	0.238095	0		6400	1.77305	1.74249	6.42375		6400	20.362	1.86005	5.75758				6.52169	15.6667	15.0335
																		2.41379	12.7692	8.18274
																		1.77305	1.74249	6.42375
		avg survival					std					stder					n
		PH3	20c	30c	10c		PH3	20c	30c	10c		PH3	20c	30c	10c		PH3	20c	30c	10c
		0	98.8095	100	100		0	1.68359	0	0		0	0.97202	0	0		0	1400	1582	2076
		200	100	90.1704	89.1977		200	0	7.79404	6.42104		200	0	4.49989	3.70719		200	1365	1629	1971
		400	85.3366	85.447	76.4507		400	11.3108	11.8968	14.3164		400	6.53031	6.8686	8.26557		400	1083	1752	1128
		800	83.488	41.313	62.1121		800	10.7545	10.4713	17.9702		800	6.2091	6.0456	10.3751		800	1048	1764	1731
		1600	28.744	34.2354	34.4119		1600	16.761	14.0497	13.7763		1600	9.67697	8.11159	7.95375		1600	1083	1434	1545
		3200	26.1403	23.2408	16.6829		3200	16.8771	8.10465	6.55792		3200	9.744	4.67922	3.78621		3200	1034	2036	1393
		6400	7.63983	1.28021	4.06044		6400	9.00498	0.738449	2.88402		6400	5.19903	0.426344	1.66509		6400	909	1700	1658
												avg mortality						1				2				3
												PH3	20c	30c	10c			30c	10c	20c		30c	10c	20c		30c	10c	20c
												0	1.19048	0	0			412	401	357		822	1330	709		348	345	334
												200	0	9.82955	10.8023			575	365	338		776	1288	687		278	318	340
												400	14.6634	14.553	23.5493			533	344	338		931	488	443		288	296	302
												800	16.512	58.687	37.8879			525	412	286		844	774	424		395	545	338
												1600	71.256	65.7646	65.5881			485	336	230		635	829	585		314	380	268
												3200	73.8597	76.7592	83.3171			442	358	350		901	727	433		693	308	251
												6400	92.3602	98.7198	95.9396			513	484	390		906	853	283		281	321	236

## Sheet: RB791
	PH3	20c	30c			PH3	20c	30c			PH3	20c	30c
	0	100	100			0	100	100			0	100	100
	50	100	100			50	100	100			50
	100	96.4194	98.8971			100	93.3655	100			100	100	92.0286
	200	91.502	97.2			200	93.75	98.0519			200	24.6759	83.5735
	400	51.3462	90.646			400	82.0414	92.6303			400	2.37179	77.6748
	800	2.04407	87.4136			800	0.617284	90.5556			800	1.0989	44.6385
	1600	0.359712	40.6437			1600	0	61.5584			1600	0.384587	2.22371
	3200	0	0			3200	0	0.115207			3200	0	0
	avg survival					std					stder					n
	PH3	20c	30c			PH3	20c	30c			PH3	20c	30c			PH3	20c	30c
	0	100	100			0	0	0			0	0	0			0	1107	901
	50	100	100			50	0	0			50	0	0			50	1429	978
	100	96.595	96.9752			100	2.71136	3.52663			100	1.56541	2.0361			100	1361	910
	200	69.976	92.9418			200	32.0451	6.63352			200	18.5013	3.82986			200	1213	1017
	400	45.2531	86.9837			400	32.8091	6.63202			400	18.9423	3.829			400	1070	979
	800	1.25342	74.2026			800	0.592643	20.9442			800	0.342163	12.0922			800	1043	839
	1600	0.2481	34.8086			1600	0.175727	24.5722			1600	0.101456	14.1868			1600	960	897
	3200	0	0.0384025			3200	0	0.0543093			3200	0	0.0313555			3200	0	0
												avg mortality						n
												PH3	20c	30c				1				2				3
												0	0	0				20c	30c			20c	30c			20c	30c
												50	0	0				571	288			155	149			381	464
												100	3.40502	3.02476				698	285			186	164			545	529
												200	30.024	7.05818				632	252			179	157			550	501
												400	54.7469	13.0163				485	313			175	175			553	529
												800	98.7466	25.7974				375	264			173	175			522	540
												1600	99.7519	65.1914				328	299			163	160			552	380
												3200	100	99.9616				286	279			142	132			532	486

## Sheet: RB1104
	PH3	20c	30c			PH3	20c	30c			PH3	20c	30c
	0	100	100			0	100	100			0	100	100
	50	100	100			50	100	100			50
	100	100	96.7742			100	100	96.4674			100	100	100
	200	89.7995	80.7692			200	98.7395	78.5479			200	100	84.1581
	400	87.7951	69.1445			400	83.5502				400	92.4551	75.3059
	800	86.7444	62.8319			800	80.6116				800	77.6336	66.6867
	1600	28.3985	38.1524			1600	0.289017	69.103			1600	0	24.1338
	3200	0.403226	0			3200	0	0			3200	0	0.197628
	avg survival					std					stder					n
	PH3	20c	30c			PH3	20c	30c			PH3	20c	30c			PH3	20c	30c
	0	100	100			0	0	0			0	0	0			0	1606	1099
	50	100	100			50	0	0			50	0	0			50	1151	1253
	100	100	97.7472			100	0	1.59789			100	0	0.922542			100	1168	1205
	200	96.1797	81.1584			200	4.5407	2.30681			200	2.62158	1.33184			200	1238	1225
	400	87.9335	72.2252			400	3.63675	3.08068			400	2.09968	1.77863			400	1144	1012
	800	81.6632	64.7593			800	3.79305	1.9274			800	2.18992	1.11279			800	1043	985
	1600	9.5625	43.7964			1600	13.3196	18.7874			1600	7.69006	10.8469			1600	1304	986
	3200	0.134409	0.0658762			3200	0.190082	0.0931629			3200	0.109744	0.0537877			3200	625	1503
												avg mortality						n
												PH3	20c	30c				1				2				3
												0	0	0				20c	30c			20c	30c			20c	30c
												50	0	0				714	274			263	321			629	504
												100	0	2.25281				377	405			300	349			474	499
												200	3.82033	18.8416				427	360			330	338			411	507
												400	12.0665	27.7748				409	318			292	526			537	381
												800	18.3368	35.2407				397	324			251	226			496	462
												1600	90.4375	56.2036				387	350			260	262			396	373
												3200	99.8656	99.9341				448	313			355	295			501	378
																		312	624			313	879

## Sheet: PS3551
	PH3	20c	30c			PH3	20c	30c			PH3	20c	30c
	0	100	100			0	100	100			0	100	100
	50	100	100			50	100	100			50
	100	100	95.4545			100	100	100			100	100	100
	200	99.4253	86.1061			200	100	79.1206			200	100	100
	400	67.6558	62.5626			400	50.2147	71.3681			400	98.0989	94.7942
	800	59.3061	57.5372			800	47.1761	63.8889			800	68.3036	75.1354
	1600	7.40625	53.742			1600	5.33369	63.4783			1600	10.3466	55.068
	3200	0.585207	0.384615			3200	0.624715	0.643774			3200	0.903975	2.03444
	avg survival					std					stder					n
	PH3	20c	30c			PH3	20c	30c			PH3	20c	30c			PH3	20c	30c
	0	100	100			0	0	0			0	0	0			0	1321	1519
	50	100	100			50	0	0			50	0	0			50	1416	1713
	100	100	98.4848			100	0	2.14275			100	0	1.23712			100	1183	1445
	200	99.8084	88.4089			200	0.270922	8.67813			200	0.156417	5.01032			200	1165	1129
	400	71.9898	76.2416			400	19.7874	13.6023			400	11.4243	7.85327			400	744	1567
	800	58.2619	65.5205			800	8.65681	7.27649			800	4.99801	4.20108			800	1150	1437
	1600	7.69552	57.4294			1600	2.05673	4.31131			1600	1.18745	2.48914			1600	1200	1390
	3200	0.704632	1.02094			3200	0.141876	0.72442			3200	0.0819124	0.418244			3200	984	1187
												avg mortality						n
												PH3	20c	30c				1				2				3
												0	0	0				20c	30c			20c	30c			20c	30c
												50	0	0				136	311			294	283			891	925
												100	0	1.51515				454	361			318	538			644	814
												200	0.191571	11.5911				262	317			333	365			588	763
												400	28.0102	23.7584				308	374			327	362			530	393
												800	41.7381	34.4795				302	296			188	344			254	927
												1600	92.3045	42.5706				284	290			185	312			681	835
												3200	99.2954	98.9791				228	316			327	297			645	777
																		514	584			470	603
